# Supplementary material for: Upregulation of miR-200c and miR-429 Suggests Reversal Towards Epithelial State in Venous Tumour Thrombus of Clear Cell Renal Cell Carcinoma
Source: Int J Mol Sci. 2025 Aug 18;26(16):7951. doi: 10.3390/ijms26167951 (PMC12386714; doi:10.3390/ijms26167951)
Supplement: Supplementary file 1 [file ijms-26-07951-s001.zip]

Archive with 1 entries (1 files):
- ijms-3783039-supplementary.xlsx
