# Supplementary material for: Upregulation of miR-200c and miR-429 Suggests Reversal Towards Epithelial State in Venous Tumour Thrombus of Clear Cell Renal Cell Carcinoma
Source: Int J Mol Sci. 2025 Aug 18;26(16):7951. doi: 10.3390/ijms26167951 (PMC12386714; doi:10.3390/ijms26167951)
Supplement: Supplementary file 1 [file ijms-26-07951-s001.zip › ijms-3783039-supplementary.xlsx]

## Sheet: Paired tissue samples
Patients	ΔΔCq (ΔCq N- ΔCq VTT)					ΔΔCq (ΔCq N- ΔCq TC)					ΔΔCq (ΔCq N- ΔCq TP)
	miR-141	miR-200a	miR-200b	miR-200c	miR-429	miR-141	miR-200a	miR-200b	miR-200c	miR-429	miR-141	miR-200a	miR-200b	miR-200c	miR-429
1	-8.01855	-3.56087	-4.93682	-3.76421	-2.27421	-7.22571	-3.87802	-5.68397	-4.26137	-2.65137	-4.82148	-3.7738	-4.65975	-2.98715	-1.85715
2	-8.06275	-0.575132	-4.19347	-3.09492	-2.66492	-7.05659	-0.268971	-4.08731	-3.10876	-2.74876	-1.45762	0	-3.27834	-1.62978	-0.369785
3	-2.45195	-1.95671	-1.44856	0.741182	0.571182	0.004401	-2.19036	-1.69221	0.887537	-0.112463	-2.43518	-3.19994	-0.961791	1.19795	0.0279523
4	-10.2222	-6.29373	-7.04977	-4.38554	-4.00554	-8.47837	-4.35995	-4.15598	-1.47175	-2.03175	-3.37145	-4.60303	-4.68906	-1.68483	-1.15483
5	-0.48668	-2.42814	-1.27824	-0.391328	0.808672	-7.3409	-2.71511	-3.17521	-2.5383	-1.3083	-0.48668	-4.10549	-3.35559	-2.69868	-1.82868
6	-0.763101	-4.54239	-3.65793	-1.47223	-2.03223	-6.52858	-4.12801	-5.06355	-4.40786	-3.18786	-0.763101	-3.02254	-1.82747	-0.651778	-1.81178
7	-7.2502	-3.33922	-3.41707	-2.28832	-1.24832	-9.38503	-4.42405	-4.34191	-3.49316	-2.49316	-5.3823	-3.46132	-3.85917	-1.86042	-2.19042
8	-0.731038	-1.71906	-2.05952	-1.80851	-1.27851	-9.12764	-3.1544	-3.65486	-3.15385	-2.39385	-8.19484	-1.5716	-7.63206	-1.28105	-0.701049
9	-9.40664	-3.56904	-5.05944	-4.53051	-2.15051	-6.58615	-2.92855	-4.65895	-4.36001	-1.48001	-6.12707	-3.30947	-4.90987	-4.42093	-1.88093
10	-7.3768	-2.95584	-3.0166	-2.515	-1.165	-6.85943	-3.25847	-3.47923	-2.62763	-2.26763	-2.08461	-2.17365	-1.4644	-0.492812	0.0871875
11	-7.3088	-3.02673	-3.22529	-3.15146	-1.50146	-8.17261	-6.69054	-6.4691	-5.77527	-4.81527	-7.69712	-5.11505	-5.14361	-1.28884	-3.75978
12	-7.98338	0	-4.50172	-3.43872	-2.37872	-6.60444	0	-4.45278	-3.98978	-3.95978	-4.51116	0	-3.88951	-2.69651	-0.746507
13	-3.62358	-2.04497	-1.94573	0.5691	-0.6209	-3.99565	-1.74705	-1.7978	0.0670235	-0.872976	-3.88034	-2.87174	-2.14249	-0.0476613	-1.26766
14	-7.26371	-2.87271	-3.34555	-2.5315	-1.3415	-7.69369	-2.76269	-3.35553	-2.70148	-1.78148	-8.46677	-3.24577	-4.0786	-3.25456	-2.11456
Patients	ΔΔCq (ΔCq N- ΔCq TC)					ΔΔCq (ΔCq N- ΔCq TP)					ΔΔCq (ΔCq N- ΔCq VTT)
	CDH1	SNAI1	SNAI2	TWIST1	ZEB2	CDH1	SNAI1	SNAI2	TWIST1	ZEB2	CDH1	SNAI1	SNAI2	TWIST1	ZEB2
1	-4.92906	-3.04756	-3.46548	-2.01803	0.719454	-3.30964	-1.29461	-0.869434	0.976775	1.14114	-4.82213	-3.06839	-2.98856	-1.50544	0.661666
2	-5.05423	-1.45004	-5.08397	-1.09081	-1.60934	-4.56416	-1.58632	-4.82225	6.33043	-1.1387	-6.73744	-0.357632	-3.7339	-0.550756	-2.51227
3	0	0	0	0	6.14689	-2.40426	-5.04319	-6.56109	-6.5652	0.0623446	-3.12957	-3.89429	-5.51316	-6.12713	0.623982
4	-0.812049	0.833038	-1.29799	-3.2103	-0.32673	0.0449432	1.15659	-0.648106	-3.17045	0.380291	-1.68354	4.85523	1.24442	-1.52975	-0.275761
5	-0.593499	0.753236	-1.6706	-9.5221	-0.656834	-1.62782	2.34485	-1.74445	4.46623	0.275779	-0.725378	0.172498	-1.3346	-3.43445	-0.371969
6	-4.32788	-4.7912	-4.80702	-6.86802	-5.67293	-3.92776	-2.55108	-3.88515	-4.90512	-5.61412	-1.95626	-3.64713	-2.4845	-7.28398	-6.39161
7	-0.346273	-1.59907	-1.4027	-4.91946	-0.309993	-1.84834	-1.78809	-1.13035	0	-0.811399	-0.176413	-0.778306	-1.87681	0	-0.0126724
8	0.830053	-2.49773	-0.599728	-1.18094	-2.36233	0.553393	-4.8392	-1.32192	-1.50528	-1.37695	0.273045	-2.29732	-0.411824	-7.89889	-1.81585
9	-1.71143	-0.119651	-1.32114	1.87961	-1.94427	-0.250248	-0.167942	-0.585361	2.81764	1.37524	-1.28666	-2.89617	-3.05762	4.38987	0.0840377
10	0.819004	-2.61823	-6.32968	0.680133	-3.18486	-0.319751	-3.81224	-6.36138	-5.81468	-2.52823	-1.47485	-0.313141	-3.93486	-4.10385	-1.74956
11	-1.8383	1.53716	0.949171	-2.70122	1.96111	-0.841445	-2.00168	-0.00313989	-3.96866	0.506575	0.729205	-1.09072	-2.36619	-3.78896	-0.555084
12	-1.56911	-3.3879	-3.32906	-0.56147	-0.936165	-0.467319	-2.72384	-3.89974	5.66024	4.11601	0.238826	-0.23409	-0.686624	0.659995	4.11601

## Sheet: Statistical power
Correlation	miRNAs					mRNAs					Mann-Whitney and Wilcoxon Rank test
	miR-141	miR-200a	miR-200b	miR-200c	miR-429	CDH1	SNAI1	TWIST1	ZEB2
miR-141	ρ > 0.69	ρ > 0.69	ρ > 0.69	ρ > 0.69	ρ > 0.69	/	/	/	/		alpha	0.05	0.05	0.05
	p < 0.001	p < 0.001	p < 0.001	p < 0.001	p < 0.001						size	10	18	30
miR-200a	ρ > 0.69	ρ > 0.69	ρ > 0.69	ρ > 0.69	ρ > 0.69	ρ > 0.290	/	/	/		power	0.5141	0.8002	0.95
	p < 0.001	p < 0.001	p < 0.001	p < 0.001	p < 0.001	p < 0.05
miR-200b	ρ > 0.69	ρ > 0.69	ρ > 0.69	ρ > 0.69	ρ > 0.69	ρ > 0.290	/	/	/
	p < 0.001	p < 0.001	p < 0.001	p < 0.001	p < 0.001	p < 0.05
miR-200c	ρ > 0.69	ρ > 0.69	ρ > 0.69	ρ > 0.69	ρ > 0.69	ρ > 0.290	/	/	/
	p < 0.001	p < 0.001	p < 0.001	p < 0.001	p < 0.001	p < 0.05
miR-429	ρ > 0.69	ρ > 0.69	ρ > 0.69	ρ > 0.69	ρ > 0.69	ρ > 0.290	/	/	/
	p < 0.001	p < 0.001	p < 0.001	p < 0.001	p < 0.001	p < 0.05
SNAI2	/	/	/	/	/	ρ > 0.46	ρ = 0.60	ρ = 0.33	ρ = 0.36
						p < 0.001	p < 0.001	p = 0.033	p = 0.013
TWIST1	/	/	/	/	/	/	ρ = 0.43	/	/
							p < 0.001
Beta, β	Probability of faling to reject null hypothesis under the alternative hypothesis.
(N)x	Multiplication factor of current sample size.
	β	Estimated sample size for β = 0.2
	0.40-0.5	1.5x
	0.04-0.07	/
